# Supplementary material for: A factorization method for the classification of infrared spectra
Source: BMC Bioinformatics. 2010 Nov 15;11:561. doi: 10.1186/1471-2105-11-561 (PMC3247165; doi:10.1186/1471-2105-11-561)
Supplement: Additional file 2 — Detailed BierScoreMF performance. Here, we provide the BierScoreMF performance on the clinical dataset in terms of True Positives, True Negatives, False Positives, False Negatives, as well as Sensitivity, Specificity, and Matthews Correlation Coefficient. This file can be opened with Microsoft Excel 2002, Open Office Calc 3.1.1, or similar spreadsheet applications. [file 1471-2105-11-561-S2.XLS]

## Sheet: Tabelle1
	Alzheimer	Bronchilakarzinom	Brustkrebs	ColitisUlcerosa	Gesund	HepatitisC	Herzinfarkt	Herzinsuffizienz	Kolorektaleskarzinom	Minimal Incognitive Impairment	MorbusCrohn	Pankreaskarzinom	Pankreatitis	Prostatakrebs	Rektumkarzinom	Sepsis
N	2134	2134	2134	2134	2134	2134	2134	2134	2134	2134	2134	2134	2134	2134	2134	2134
TP	156	101	16	59	113	119	301	25	88	79	33	9	38	33	10	56
TN	1386	1575	1562	1618	1367	1573	969	1485	1675	1412	1712	1639	1558	1706	1684	1523
FP	447	415	532	440	430	387	851	560	341	541	322	479	517	364	434	506
FN	145	43	24	17	224	55	13	64	30	102	67	7	21	31	6	49
Sensitivity	0.518272	0.701389	0.4	0.776316	0.335312	0.683908	0.958599	0.280899	0.745763	0.436464	0.33	0.5625	0.644068	0.515625	0.625	0.533333
Specificity	0.756137	0.791457	0.745941	0.7862	0.760712	0.802551	0.532418	0.726161	0.830853	0.72299	0.841691	0.773843	0.750843	0.824155	0.79509	0.750616
True Positive Rate	0.518272	0.701389	0.4	0.776316	0.335312	0.683908	0.958599	0.280899	0.745763	0.436464	0.33	0.5625	0.644068	0.515625	0.625	0.533333
False Positive Rate	0.243863	0.208543	0.254059	0.2138	0.239288	0.197449	0.467582	0.273839	0.169147	0.27701	0.158309	0.226157	0.249157	0.175845	0.20491	0.249384
MCC	0.212138	0.288739	0.0453057	0.246295	0.0803958	0.313002	0.348991	0.00316416	0.328838	0.0978516	0.0974365	0.0690845	0.147604	0.148928	0.0892751	0.139438
